# Supplementary material for: Mycobacterial nucleoid-associated protein Lsr2 is required for productive mycobacteriophage infection
Source: Nat Microbiol. Author manuscript; Available in PMC 2023 Apr 2. (PMC10066036; doi:10.1038/s41564-023-01333-x)
Supplement: Table 1 [file NIHMS1878592-supplement-Table_1.xlsx]

## Sheet: Sheet1
Primer/ gblock name	Sequence 5' to 3'	Notes
mal-Fionn_fwd	tgcttggtaggagtaccggcTCTGCTCGAGGAATTCTC	add homology to mal array for Fionnbharth upst 43
mal-Fionn-rev	ccataaatctggactatgttGTAGCCATGCAGATGACC	add homology to mal array for Fionnbharth downst 47
mal_amp_fwd	TCTGCTCGAGGAATTCTCCAGATTCTAGTG	amplify mal array F
mal_amp_rev	GTAGCCATGCAGATGACCTACTCCCTGATT	amplify mal array R
Fionn upst 43_Rev #2 (cg2520_1 )	cggccggtactcctaccaagCACTACACAG	amplify whole construct after assembly F
Fionn downst 47 F #2 (cg_2520_2)	aacatagtccagatttatGGACAAAGCAACTCG	amplify whole consturct after assembly R
Fionn upst_43 gblock	ccattgcggcgacggcggCTGAAAGCGCGGTGAGGGACTTCATCGCTGGCTCCAATCCTTTGCTCGTTGGGTGCAGGCCGGCACTGTACCCGAGATTGAGGCGTTTTTGGGTACATGTTTGGGTACACCGCTACGAGCACGGTGCTTCTGACCTGCGGTTTTACGGTGGATTGCACCGGAATCGGCTGATTAAAAGTTCGTCGCCTCGGCGTGTCGACCAGGCATAACACCAGGTCACGCTACCCCGTAGTGCTGTGTAGTGcttggtaggagtaccggc	gblock with homology to Fionnbharth upstream of gene43
Fionn downst_47 gblock	aacatagtccagatttatGGACAAAGCAACTCGATTGACGTGCAGATTCTCCAGATCATCGGGCAACACGCTGTCAAGATATCCGTAATGATGTCCACAAACCTGGACACAGTGTTGTACCTTCGTAGGCATGCCAGCCCCTCAGACCTACGAACTCCGATGGAATCCGGAAGCAATCGCAAAACTGCTGCGCCGCAAAAAGATTCACGATCGAGCCGAGCTGGCCGAGGCAATCGGAATCAGCCGCGCAACCGCCTACAACCTGTTCGGCGCTGACTGGTCGGGCAAAGCGACGACCGTTGTCTTGGCCCAACTCGTCGGGTGCCTCGGAGCCAACCCAGCAACCATCGTCGAAACCGTCAAGGTGTCGAAATGACCGCCGATCAGATTCTCGTGACC…	gblock with homology to Fionnbahrth doenstream of gene 47
pLO74LinearizeF	GGATCCAGCTGCAGAATTC	linearize calibrated series plasmids(45) removing mcherry
pLO74LinearizeR	GATTGGCTTTCTCCTTTCTC	linearize calibrated series plasmids(45)removing mcherry
lsr2 gblock	GAGAAAGGAGAAAGCCAATCATGGCAAAGAAAGTGACCGTCACGCTTGTCGATGATTTCGACGGTGAGGCCACGGCCGACGAAACGGTGGAATTCGGCCTCGACGGTGTGACCTATGAGATCGACCTTTCCGCAAAAAACGCCGCGAAGTTGCGCAACGATCTGAAGCAGTGGGTCGAGGCGGGCCGTCGCGTCGGCGGACGTAAACGCGGTCGCGCCgcgaccaccacgacccgtggccgcggtgccatcgaccgtgagcagagcgctgcgatccgcgaatgggcccgccgcaacggacacaatgtgtcgacccgcggccggattcctgccgacgtgatcgacgcattccacgcggcaacttagggatccagctgcagaattcg	lsr2 gblock with homology to calibrated series plasmids pLO73,pLO76(45) to create plasmids pCG52, pCG54
lsr2RARIP gblock	GAGAAAGGAGAAAGCCAATCATGGCAAAGAAAGTGACCGTCACGCTTGTCGATGATTTCGACGGTGAGGCCACGGCCGACGAAACGGTGGAATTCGGCCTCGACGGTGTGACCTATGAGATCGACCTTTCCGCAAAAAACGCCGCGAAGTTGCGCAACGATCTGAAGCAGTGGGTCGAGGCGGGCCGTCGCGTCGGCGGACGTAAACGCGGTCGCGCCgcgaccaccacgacccgtggccgcggtgccatcgaccgtgagcagagcgctgcgatccgcgaatgggcccgccgcaacggacacaatgtgtcgacccgcgcccggattcctgccgacgtgatcgacgcattccacgcggcaacttagggatccagctgcagaattcg	lsr2 gblock G100A with homology to calibrated series plasmids pLO76(45) to create plasmids pCG67
