# Supplementary material for: Mycobacterial nucleoid-associated protein Lsr2 is required for productive mycobacteriophage infection
Source: Nat Microbiol. Author manuscript; Available in PMC 2023 Apr 2. (PMC10066036; doi:10.1038/s41564-023-01333-x)
Supplement: Table S2 [file NIHMS1878592-supplement-Table_S2.xlsx]

## Sheet: Sheet1
Phage Name	Host	Cluster	Subcluster	Temperate?	Accession #	Genome Length(bp)	GC%	lsr2 gene
Bxb1	Mycobacterium smegmatis mcÂ²155	A	A1	TRUE	AF271693	50550	63.6	No
D29	Mycobacterium smegmatis mcÂ²155	A	A2	TRUE	AF022214	49127	63.5	No
LadyBird	Mycobacterium smegmatis mcÂ²155	A	A2	TRUE	KT588442	53141	63.5	Yes
Fred313	Mycobacterium smegmatis mcÂ²155	A	A3	TRUE	MF373840	50053	64	No
Isca	Mycobacterium sp. GD01	A	A3	TRUE	MN586063	49968	64.2	No
Phrappuccino	Mycobacterium smegmatis mcÂ²155	AA	None	FALSE	MK937592	136361	67.4	No
Muddy	Mycobacterium smegmatis mcÂ²155	AB	None	FALSE	KF024728	48228	58.8	No
Dori	Mycobacterium smegmatis mcÂ²155	AD	None	None	JN698995	64613	66	No
DuchessDung	Mycobacterium smegmatis mcÂ²155	B	B1	FALSE	MH051251	68235	66.4	No
Cjw1	Mycobacterium smegmatis mcÂ²155	E	None	TRUE	AY129331	75931	63.7	Yes
BPs	Mycobacterium smegmatis mcÂ²155	G	G1	TRUE	EU568876	41901	66.6	No
Courthouse	Mycobacterium smegmatis mcÂ²155	J	None	TRUE	JN698997	110569	60.9	Yes
Adephagia	Mycobacterium smegmatis mcÂ²155	K	K1	TRUE	JF704105	59646	66.6	No
ZoeJ	Mycobacterium smegmatis mcÂ²155	K	K2	TRUE	KJ510412	57315	68.5	No
ShedlockHolmes	Mycobacterium smegmatis mcÂ²155	K	K3	TRUE	KR080206	61081	67.3	No
Fionnbharth	Mycobacterium smegmatis mcÂ²155	K	K4	TRUE	JN831653	58076	68	No
LeBron	Mycobacterium smegmatis mcÂ²155	L	L1	TRUE	HM152763	73453	58.8	No
Gabriela	Mycobacterium smegmatis mcÂ²155	L	L2	TRUE	MN703406	75383	58.8	Yes
Nanosmite	Mycobacterium smegmatis mcÂ²155	M	M3	TRUE	MW578836	82676	61.7	Yes
Charlie	Mycobacterium smegmatis mcÂ²155	N	None	TRUE	JN256079	43036	66.3	No
Kumao	Mycobacterium smegmatis mcÂ²155	Singleton	None	None	MG009575	70373	62.1	Yes
LilSpotty	Mycobacterium smegmatis mcÂ²155	Singleton	None	None	MK977707	49798	64.7	No
Sparky	Mycobacterium smegmatis mcÂ²155	Singleton	None	None	KM083128	63334	65.2	No
RonRayGun	Mycobacterium smegmatis mcÂ²155	T	None	TRUE	KM591905	42596	66.1	No
Gaia	Mycobacterium smegmatis mcÂ²155	X	None	TRUE	KJ567043	90460	56.8	Yes
Rem711	Mycobacterium smegmatis mcÂ²155	Z	None	TRUE	MG770216	50832	66.2	No
